# Supplementary material for: PhosBoost: Improved phosphorylation prediction recall using gradient boosting and protein language models
Source: Plant Direct. 2023 Dec 20;7(12):e554. doi: 10.1002/pld3.554 (PMC10732782; doi:10.1002/pld3.554)
Supplement: Supplementary file 8 — Table S1. Hyper‐parameters obtained following 100 iterations using the Bayesian optimization bayes_opt Python package while optimizing for F1 score. Table S2. Summary of the gene IDs and site coordinates of a small number of verified functional A. thaliana phosphosites in the brassinosteroid, ethylene, and abscisic acid phytohormone pathways and the matching phosphosites in the top blast hit in Zea mays and Triticum aestivum with the predicted probability scores for PhosBoost and PhosphoLingo. The top predicted probability score is marked in bold and non‐conserved sites were left blank. [file PLD3-7-e554-s008.xlsx]

## Sheet: Table S1
Table S1. Hyper-parameters obtaining following 100 iterations using the Bayesian optimization bayes_opt Python package while optimizing for F1 score
		Equal class weights		Balanced class weights
Model name	Hyper-parameters	ST	Y	ST	Y
Arabidopsis qPTMplants	n_estimators	1557.22	1874.34	1294.74	472.868
	depth	8.71672	6.19681	8.60984	9.55643
	learning_rate	0.240849	0.140606	0.0972757	0.0740383
Ramasamy22	n_estimators	1714.59	1751.53	1696.6	1033.74
	depth	6.38186	2.53019	6.93602	4.02095
	learning_rate	0.306362	0.277925	0.0711949	0.27145

## Sheet: Table S2
Table S2. Sumamry of the gene IDs and site coordinates of a small number of verified functional A. thaliana phosphosites in the brassinosteroid, ethylene, and abscisic acid phytohormone pathways and the matching phosphosites in the top blast hit in Z. mays and T. aestivum with the predicted probability scores for PhosBoost and PhosphoLingo. Top predicted probability score is marked in bold and no…
A.thaliana	Name	Z. mays	T. aestivum	Pathway	Sites			PhosBoost Probabilities			PhosphoLingo Probabilities
					A.thaliana	Z. mays	T. aestivum	A.thaliana	Z. mays	T. aestivum	A.thaliana	Z. mays	T. aestivum
AT4G39400	BRI1	Zm00001eb361520	TraesCS3D03G0579600	Brassinosteroids	Y831	Y760	Y762	0.742396	0.711387	0.632549	0.02	0.483	0.455
AT4G39400	BRI1	Zm00001eb361520	TraesCS3D03G0579600	Brassinosteroids	Y956	Y881	Y883	0.403928	0.422294	0.439565	0.054	0.001	0.002
AT4G18710	BIN2	Zm00001eb204920	TraesCS3A03G0312800	Brassinosteroids	S187	S219	S186	0.181721	0.214343	0.175842	0.009	0.008	0.01
AT4G18710	BIN2	Zm00001eb204920	TraesCS3A03G0312800	Brassinosteroids	S203	S235	S202	0.96377	0.956794	0.924582	0.953	0.941	0.944
AT4G18710	BIN2	Zm00001eb204920	TraesCS3A03G0312800	Brassinosteroids	Y200	Y232	Y199	0.999995	0.999987	0.999995	0.956	0.944	0.939
AT1G75080	BZR1	Zm00001eb325550	TraesCS2D03G0418200	Brassinosteroids	S173	S167	S168	0.991595	0.981097	0.988491	0.902	0.067	0.892
AT1G75080	BZR1	Zm00001eb325550	TraesCS2D03G0418200	Brassinosteroids	T177	T171	T172	0.991483	0.95534	0.97875	0.959	0.903	0.974
AT1G03445	BSU1	Zm00001eb354380	TraesCS1D03G0207300	Brassinosteroids	S251	S100	S260	0.38366	0.460174	0.513655	0.006	0	0
AT1G03445	BSU1	Zm00001eb354380	TraesCS1D03G0207300	Brassinosteroids	S764	S694	S816	0.739807	0.988068	0.988802	0.033	0.947	0.953
AT3G20770	EIN3	Zm00001eb015440	TraesCS4B03G0493800	Ethylene	T174	S213	S213	0.321344	0.853865	0.923317	0	0.002	0
AT3G20770	EIN3	Zm00001eb015440	TraesCS4B03G0493800	Ethylene	T592	T601	A610	0.204294	0.330005		0.007	0.092
AT4G11280	ACS6	Zm00001eb073290	TraesCS2A03G0955200	Ethylene	S480	P467	A466	0.963233			0.939
AT4G11280	ACS6	Zm00001eb073290	TraesCS2A03G0955200	Ethylene	S483	S470	S469	0.980921	0.97405	0.957675	0.985	0.011	0.001
AT4G11280	ACS6	Zm00001eb073290	TraesCS2A03G0955200	Ethylene	S488	S479	S479	0.911341	0.95646	0.970253	0.967	0.496	0.014
AT4G33950	OST1	Zm00001eb219160	TraesCS4A03G0621500	Abscisic acid	S175	S177	S177	0.992063	0.990513	0.990715	0.95	0.96	0.96
AT1G12480	SLAC1	Zm00001eb073420	TraesCS2D03G0900400	Abscisic acid	S59	S54	S68	0.99213	0.991917	0.980647	0.977	0.975	0.975
AT1G12480	SLAC1	Zm00001eb073420	TraesCS2D03G0900400	Abscisic acid	S120	S124	S135	0.979043	0.965621	0.973551	0.962	0.933	0.92
AT2G36270.3	ABI5	Zm00001eb314860	TraesCS3A03G0880700	Abscisic acid	S42	S29	S37	0.987751	0.965648	0.926099	0.871	0.659	0.053
AT2G36270.3	ABI5	Zm00001eb314860	TraesCS3A03G0880700	Abscisic acid	S145	S103	S113	0.989758	0.899422	0.979054	0.984	0.946	0.902
AT2G36270.3	ABI5	Zm00001eb314860	TraesCS3A03G0880700	Abscisic acid	T201	T144	T172	0.93568	0.825473	0.288017	0.155	0.056	0.002
